# Supplementary material for: Combining Phototherapy and Gold-Based Nanomaterials: A Breakthrough in Basal Cell Carcinoma Treatment
Source: Int J Mol Sci. 2024 Oct 26;25(21):11494. doi: 10.3390/ijms252111494 (PMC11545837; doi:10.3390/ijms252111494)
Supplement: Supplementary file 1 [file ijms-25-11494-s001.zip]

Archive with 1 entries (1 files):
- ijms-3158672-supplementary.pdf
